# Supplementary material for: Temporal Variation of the Skin Bacterial Community and Batrachochytrium dendrobatidis Infection in the Terrestrial Cryptic Frog Philoria loveridgei
Source: Front Microbiol. 2017 Dec 22;8:2535. doi: 10.3389/fmicb.2017.02535 (PMC5744006; doi:10.3389/fmicb.2017.02535)
Supplement: Supplementary file 1 [file Table_1.XLSX]

## Sheet: Hoja1
# 569 out of 7673 OTUs were different in abundance between 2011 and 2013 (7.4%)	season	LDA score	pvalue
Archaea_p__Crenarchaeota.Thaumarchaeota.Cenarchaeales.SAGMA_X190020	A_2011	2.44989	2.52335e-07
Bacteria.Acidobacteria._Chloracidobacteria_.11_24.255794	A_2011	2.13654	7.25245e-09
Bacteria.Acidobacteria._Chloracidobacteria_.Ellin7246.1132062	A_2011	2.00162	2.97904e-10
Bacteria.Acidobacteria._Chloracidobacteria_.PK29.732890	A_2011	2.13605	4.53491e-06
Bacteria.Acidobacteria._Chloracidobacteria_.RB41.226364	A_2011	2.06921	3.03457e-08
Bacteria.Acidobacteria._Chloracidobacteria_.RB41.Ellin6075	A_2011	2.99769	4.84423e-05
Bacteria.Acidobacteria._Chloracidobacteria_.RB41.Ellin6075.141861	A_2011	2.38361	4.90338e-09
Bacteria.Acidobacteria._Chloracidobacteria_.RB41.Ellin6075.246449	A_2011	2.09718	3.90631e-07
Bacteria.Acidobacteria._Chloracidobacteria_.RB41.Ellin6075.4361327	A_2011	2.18054	9.26681e-09
Bacteria.Acidobacteria._Chloracidobacteria_.RB41.Ellin6075.806063	A_2011	2.26765	1.11049e-05
Bacteria.Acidobacteria._Chloracidobacteria_.RB41.Ellin6075.818461	A_2011	2.01393	1.23565e-05
Bacteria.Acidobacteria.4334908	A_2011	2.36141	1.53484e-11
Bacteria.Acidobacteria.Acidobacteria_5.138920	A_2011	2.24979	6.54645e-11
Bacteria.Acidobacteria.Acidobacteria_5.255838	A_2011	2.59189	9.43184e-08
Bacteria.Acidobacteria.Acidobacteria_5.4339223	A_2011	2.8101	2.90732e-08
Bacteria.Acidobacteria.Acidobacteria_5.4467262	A_2011	2.22055	2.74552e-09
Bacteria.Acidobacteria.Acidobacteria_5.694262	A_2011	2.22507	1.3898e-06
Bacteria.Acidobacteria.Acidobacteria_5.755077	A_2011	2.56053	3.74711e-08
Bacteria.Acidobacteria.Acidobacteria_5.812809	A_2011	2.08649	6.15386e-07
Bacteria.Acidobacteria.Acidobacteria_6.CCU21.357743	A_2011	2.52609	4.57006e-07
Bacteria.Acidobacteria.Acidobacteria_6.CCU21.4330638	A_2011	2.07531	6.36127e-06
Bacteria.Acidobacteria.Acidobacteria_6.iii1_15.1080447	A_2011	2.25418	3.90283e-06
Bacteria.Acidobacteria.Acidobacteria_6.iii1_15.1107738	A_2011	3.45204	5.22912e-09
Bacteria.Acidobacteria.Acidobacteria_6.iii1_15.113271	A_2011	2.48702	1.92914e-06
Bacteria.Acidobacteria.Acidobacteria_6.iii1_15.1847	A_2011	2.06406	9.42735e-08
Bacteria.Acidobacteria.Acidobacteria_6.iii1_15.207042	A_2011	2.28701	4.52301e-08
Bacteria.Acidobacteria.Acidobacteria_6.iii1_15.226487	A_2011	2.59339	1.50821e-07
Bacteria.Acidobacteria.Acidobacteria_6.iii1_15.313245	A_2011	2.12807	3.70985e-09
Bacteria.Acidobacteria.Acidobacteria_6.iii1_15.323729	A_2011	2.21672	1.30998e-06
Bacteria.Acidobacteria.Acidobacteria_6.iii1_15.361264	A_2011	2.27799	3.20362e-06
Bacteria.Acidobacteria.Acidobacteria_6.iii1_15.541741	A_2011	3.21486	3.06006e-08
Bacteria.Acidobacteria.Acidobacteria_6.iii1_15.562438	A_2011	3.40629	2.9448e-09
Bacteria.Acidobacteria.Acidobacteria_6.iii1_15.571709	A_2011	2.20718	4.4924e-05
Bacteria.Acidobacteria.Acidobacteria_6.iii1_15.575708	A_2011	2.66837	8.12041e-10
Bacteria.Acidobacteria.Acidobacteria_6.iii1_15.697361	A_2011	2.1404	5.47092e-08
Bacteria.Acidobacteria.Acidobacteria_6.iii1_15.703224	A_2011	2.42991	5.22146e-09
Bacteria.Acidobacteria.Acidobacteria_6.iii1_15.714738	A_2011	3.40527	1.14715e-07
Bacteria.Acidobacteria.Acidobacteria_6.iii1_15.717396	A_2011	2.68098	8.0503e-07
Bacteria.Acidobacteria.Acidobacteria_6.iii1_15.734098	A_2011	2.14264	4.12541e-07
Bacteria.Acidobacteria.Acidobacteria_6.iii1_15.748070	A_2011	2.89511	2.28029e-07
Bacteria.Acidobacteria.Acidobacteria_6.iii1_15.763448	A_2011	2.04011	3.06551e-06
Bacteria.Acidobacteria.Acidobacteria_6.iii1_15.810132	A_2011	2.14701	1.23664e-06
Bacteria.Acidobacteria.Acidobacteria_6.iii1_15.816631	A_2011	2.19258	4.40601e-07
Bacteria.Acidobacteria.Acidobacteria_6.iii1_15.838527	A_2011	2.02615	3.5981e-06
Bacteria.Acidobacteria.Acidobacteria_6.iii1_15.90253	A_2011	2.35662	2.16414e-09
Bacteria.Acidobacteria.Acidobacteria_6.iii1_15.denovo248837	A_2011	2.06882	1.11312e-09
Bacteria.Acidobacteria.Acidobacteria_6.iii1_15.denovo44237	A_2011	2.13588	3.29465e-07
Bacteria.Acidobacteria.Acidobacteria_6.iii1_15.RB40.4336536	A_2011	2.23695	2.03451e-09
Bacteria.Acidobacteria.Acidobacteria_6.iii1_15.RB40.532831	A_2011	2.19008	5.53984e-08
Bacteria.Acidobacteria.Acidobacteria_6.iii1_15.RB40.772651	A_2011	2.1426	1.46261e-09
Bacteria.Acidobacteria.Acidobacteria_6.iii1_15.RB40.858813	A_2011	2.42833	2.51921e-07
Bacteria.Acidobacteria.Acidobacteriia.Acidobacteriales.Acidobacteriaceae.239787	A_2011	2.13825	1.22399e-06
Bacteria.Acidobacteria.Acidobacteriia.Acidobacteriales.Koribacteraceae.1108199	A_2011	2.20686	6.744e-06
Bacteria.Acidobacteria.Acidobacteriia.Acidobacteriales.Koribacteraceae.211201	A_2011	2.71229	4.43973e-06
Bacteria.Acidobacteria.Acidobacteriia.Acidobacteriales.Koribacteraceae.215700	A_2011	2.22123	3.23692e-06
Bacteria.Acidobacteria.Acidobacteriia.Acidobacteriales.Koribacteraceae.291945	A_2011	2.24811	0.000243285
Bacteria.Acidobacteria.Acidobacteriia.Acidobacteriales.Koribacteraceae.512382	A_2011	2.59207	4.18692e-05
Bacteria.Acidobacteria.Acidobacteriia.Acidobacteriales.Koribacteraceae.521208	A_2011	2.41062	5.17976e-06
Bacteria.Acidobacteria.Acidobacteriia.Acidobacteriales.Koribacteraceae.550247	A_2011	2.33247	4.16904e-08
Bacteria.Acidobacteria.Acidobacteriia.Acidobacteriales.Koribacteraceae.741726	A_2011	2.07956	1.66713e-06
Bacteria.Acidobacteria.Acidobacteriia.Acidobacteriales.Koribacteraceae.744237	A_2011	2.26943	2.18036e-05
Bacteria.Acidobacteria.Acidobacteriia.Acidobacteriales.Koribacteraceae.791077	A_2011	2.07861	1.12969e-05
Bacteria.Acidobacteria.Acidobacteriia.Acidobacteriales.Koribacteraceae.806378	A_2011	2.60287	2.28625e-07
Bacteria.Acidobacteria.Acidobacteriia.Acidobacteriales.Koribacteraceae.811720	A_2011	2.66768	1.89701e-07
Bacteria.Acidobacteria.Acidobacteriia.Acidobacteriales.Koribacteraceae.CandidatusKoribacter.160645	A_2011	2.60194	2.61117e-09
Bacteria.Acidobacteria.Acidobacteriia.Acidobacteriales.Koribacteraceae.CandidatusKoribacter.217472	A_2011	2.80265	9.90073e-07
Bacteria.Acidobacteria.Acidobacteriia.Acidobacteriales.Koribacteraceae.CandidatusKoribacter.227011	A_2011	2.18549	5.59922e-08
Bacteria.Acidobacteria.Acidobacteriia.Acidobacteriales.Koribacteraceae.CandidatusKoribacter.3116364	A_2011	2.10241	4.07258e-10
Bacteria.Acidobacteria.DA052.Ellin6513.1146318	A_2011	2.47904	1.34724e-09
Bacteria.Acidobacteria.DA052.Ellin6513.1147699	A_2011	2.90714	0.000178286
Bacteria.Acidobacteria.DA052.Ellin6513.224043	A_2011	2.03602	6.05116e-09
Bacteria.Acidobacteria.DA052.Ellin6513.224300	A_2011	2.10929	1.0149e-06
Bacteria.Acidobacteria.DA052.Ellin6513.242467	A_2011	2.86216	3.34619e-08
Bacteria.Acidobacteria.DA052.Ellin6513.556383	A_2011	2.51639	2.14498e-07
Bacteria.Acidobacteria.DA052.Ellin6513.850823	A_2011	2.34605	1.20514e-07
Bacteria.Acidobacteria.DA052.Ellin6513.denovo481695	A_2011	2.27199	3.14224e-08
Bacteria.Acidobacteria.DA052.Ellin6513.denovo487858	A_2011	2.20104	4.42888e-07
Bacteria.Acidobacteria.DA052.Ellin6513.denovo65526	A_2011	2.29901	3.84494e-06
Bacteria.Acidobacteria.Holophagae.Holophagales.Holophagaceae.Geothrix.553643	A_2011	2.39528	1.39628e-05
Bacteria.Acidobacteria.iii1_8.DS_18.1108523	A_2011	2.19891	1.57526e-09
Bacteria.Acidobacteria.iii1_8.DS_18.160986	A_2011	2.0907	1.42542e-12
Bacteria.Acidobacteria.PAUC37f.4348936	A_2011	2.19879	4.8268e-09
Bacteria.Acidobacteria.RB25.4451761	A_2011	2.00794	5.28068e-08
Bacteria.Acidobacteria.RB25.673712	A_2011	2.48839	7.41861e-10
Bacteria.Acidobacteria.RB25.denovo394562	A_2011	2.07445	1.11341e-09
Bacteria.Acidobacteria.Solibacteres.JH_WHS99	A_2011	2.5169	5.36695e-12
Bacteria.Acidobacteria.Solibacteres.JH_WHS99.denovo472309	A_2011	2.15749	1.37235e-12
Bacteria.Acidobacteria.Solibacteres.Solibacterales._Bryobacteraceae_.4395040	A_2011	2.01569	1.54361e-06
Bacteria.Acidobacteria.Solibacteres.Solibacterales.1909053	A_2011	2.05156	3.00027e-07
Bacteria.Acidobacteria.Solibacteres.Solibacterales.205391	A_2011	2.9095	9.03225e-09
Bacteria.Acidobacteria.Solibacteres.Solibacterales.237058	A_2011	2.20619	4.99316e-08
Bacteria.Acidobacteria.Solibacteres.Solibacterales.3868361	A_2011	2.06639	6.4714e-09
Bacteria.Acidobacteria.Solibacteres.Solibacterales.4321717	A_2011	2.08616	1.00356e-08
Bacteria.Acidobacteria.Solibacteres.Solibacterales.511074	A_2011	2.02216	8.40903e-07
Bacteria.Acidobacteria.Solibacteres.Solibacterales.516306	A_2011	2.35639	3.81015e-07
Bacteria.Acidobacteria.Solibacteres.Solibacterales.579706	A_2011	2.06272	4.02008e-09
Bacteria.Acidobacteria.Solibacteres.Solibacterales.594397	A_2011	2.35853	3.38744e-09
Bacteria.Acidobacteria.Solibacteres.Solibacterales.693971	A_2011	2.52786	3.39261e-08
Bacteria.Acidobacteria.Solibacteres.Solibacterales.729167	A_2011	2.51012	1.05521e-08
Bacteria.Acidobacteria.Solibacteres.Solibacterales.763976	A_2011	2.456	2.32706e-08
Bacteria.Acidobacteria.Solibacteres.Solibacterales.denovo297253	A_2011	2.10093	7.15504e-08
Bacteria.Acidobacteria.Solibacteres.Solibacterales.denovo358938	A_2011	2.47809	4.74797e-08
Bacteria.Acidobacteria.Solibacteres.Solibacterales.denovo5132	A_2011	2.44004	1.07551e-09
Bacteria.Acidobacteria.Solibacteres.Solibacterales.Solibacteraceae.CandidatusSolibacter.224934	A_2011	2.15338	2.72649e-07
Bacteria.Acidobacteria.Solibacteres.Solibacterales.Solibacteraceae.CandidatusSolibacter.265330	A_2011	2.0975	1.61068e-07
Bacteria.Acidobacteria.Solibacteres.Solibacterales.Solibacteraceae.CandidatusSolibacter.4374731	A_2011	2.03322	1.43069e-13
Bacteria.Acidobacteria.Solibacteres.Solibacterales.Solibacteraceae.CandidatusSolibacter.550834	A_2011	2.40892	7.27829e-06
Bacteria.Acidobacteria.Solibacteres.Solibacterales.Solibacteraceae.CandidatusSolibacter.576059	A_2011	2.37704	1.03542e-09
Bacteria.Acidobacteria.Solibacteres.Solibacterales.Solibacteraceae.CandidatusSolibacter.679787	A_2011	2.03836	6.70157e-08
Bacteria.Acidobacteria.Solibacteres.Solibacterales.Solibacteraceae.CandidatusSolibacter.692246	A_2011	2.35019	5.10965e-08
Bacteria.Acidobacteria.Solibacteres.Solibacterales.Solibacteraceae.CandidatusSolibacter.736463	A_2011	2.94337	7.29002e-09
Bacteria.Acidobacteria.Solibacteres.Solibacterales.Solibacteraceae.CandidatusSolibacter.790392	A_2011	2.04508	1.91206e-05
Bacteria.Acidobacteria.Solibacteres.Solibacterales.Solibacteraceae.CandidatusSolibacter.denovo248188	A_2011	2.09375	2.10723e-07
Bacteria.Acidobacteria.Solibacteres.Solibacterales.Solibacteraceae.CandidatusSolibacter.denovo32702	A_2011	2.08261	1.08073e-05
Bacteria.Acidobacteria.Solibacteres.Solibacterales.Solibacteraceae.CandidatusSolibacter.denovo349262	A_2011	2.34831	3.75464e-09
Bacteria.Acidobacteria.Solibacteres.Solibacterales.Solibacteraceae.CandidatusSolibacter.denovo554357	A_2011	2.094	3.98765e-06
Bacteria.Acidobacteria.Sva0725.Sva0725.223804	A_2011	2.41012	1.02062e-07
Bacteria.Acidobacteria.Sva0725.Sva0725.224421	A_2011	2.14369	0.000257927
Bacteria.Acidobacteria.Sva0725.Sva0725.denovo186540	A_2011	2.06394	1.83317e-07
Bacteria.Actinobacteria.Acidimicrobiia.Acidimicrobiales.EB1017.542933	A_2011	2.34943	0.00127817
Bacteria.Actinobacteria.Actinobacteria.Actinomycetales.denovo560145	A_2011	2.2805	7.30574e-06
Bacteria.Actinobacteria.Actinobacteria.Actinomycetales.Micromonosporaceae.112244	A_2011	2.13508	1.94814e-07
Bacteria.Actinobacteria.Actinobacteria.Actinomycetales.Micromonosporaceae.Pilimelia.731014	A_2011	2.20277	3.00554e-06
Bacteria.Actinobacteria.Actinobacteria.Actinomycetales.Pseudonocardiaceae.denovo409785	A_2011	2.71932	2.33932e-11
Bacteria.Actinobacteria.Actinobacteria.Actinomycetales136417	A_2011	2.27677	0.00127726
Bacteria.Actinobacteria.Actinobacteria.Actinomycetales3061713	A_2011	2.49457	3.9348e-08
Bacteria.Actinobacteria.Actinobacteria.Actinomycetalesdenovo388747	A_2011	2.17071	5.90334e-07
Bacteria.Actinobacteria.Actinobacteria.Actinomycetalesdenovo42731	A_2011	2.02614	7.4924e-06
Bacteria.Actinobacteria.MB_A2_108.0319_7L14.224648	A_2011	2.19888	2.03096e-06
Bacteria.Actinobacteria.Thermoleophilia.Gaiellales.Gaiellaceae.220013	A_2011	2.08189	0.000717585
Bacteria.Actinobacteria.Thermoleophilia.Gaiellales.Gaiellaceae.243586	A_2011	2.11179	7.73074e-06
Bacteria.Actinobacteria.Thermoleophilia.Gaiellales.Gaiellaceae.4327554	A_2011	2.77956	1.85622e-06
Bacteria.Actinobacteria.Thermoleophilia.Gaiellales.Gaiellaceae.584642	A_2011	2.04553	9.714e-06
Bacteria.Actinobacteria.Thermoleophilia.Solirubrobacterales.Patulibacteraceae.1081618	A_2011	2.36802	1.73758e-06
Bacteria.Armatimonadetes._Fimbriimonadia_._Fimbriimonadales_._Fimbriimonadaceae_.Fimbriimonas.denovo270571	A_2011	2.23478	2.47196e-08
Bacteria.Armatimonadetes.Chthonomonadetes.SJA_22.denovo612	A_2011	2.04089	3.21692e-06
Bacteria.Bacteroidetes._Saprospirae_._Saprospirales_.4396041	A_2011	2.01781	4.09979e-08
Bacteria.Bacteroidetes._Saprospirae_._Saprospirales_.Chitinophagaceae.1068847	A_2011	2.5259	4.52171e-05
Bacteria.Bacteroidetes._Saprospirae_._Saprospirales_.Chitinophagaceae.1081231	A_2011	2.02484	1.33575e-10
Bacteria.Bacteroidetes._Saprospirae_._Saprospirales_.Chitinophagaceae.217839	A_2011	2.2622	8.60877e-10
Bacteria.Bacteroidetes._Saprospirae_._Saprospirales_.Chitinophagaceae.2216505	A_2011	2.37981	1.82673e-10
Bacteria.Bacteroidetes._Saprospirae_._Saprospirales_.Chitinophagaceae.4415229	A_2011	2.19574	4.65773e-09
Bacteria.Bacteroidetes._Saprospirae_._Saprospirales_.Chitinophagaceae.538768	A_2011	2.17652	1.46538e-06
Bacteria.Bacteroidetes._Saprospirae_._Saprospirales_.Chitinophagaceae.655438	A_2011	2.07727	1.41109e-08
Bacteria.Bacteroidetes._Saprospirae_._Saprospirales_.Chitinophagaceae.853114	A_2011	2.02151	8.57627e-05
Bacteria.Bacteroidetes._Saprospirae_._Saprospirales_.Chitinophagaceae.935268	A_2011	2.53463	6.47383e-06
Bacteria.Bacteroidetes._Saprospirae_._Saprospirales_.Chitinophagaceae.denovo348150	A_2011	2.34139	3.65353e-07
Bacteria.Bacteroidetes._Saprospirae_._Saprospirales_.Chitinophagaceae.denovo386391	A_2011	2.12828	2.67975e-09
Bacteria.Bacteroidetes._Saprospirae_._Saprospirales_.Chitinophagaceae236776	A_2011	2.12152	8.59337e-05
Bacteria.Bacteroidetes._Saprospirae_._Saprospirales_.denovo90607	A_2011	2.35606	3.66282e-05
Bacteria.Bacteroidetes._Saprospirae_._Saprospirales_.Saprospiraceae.4323575	A_2011	2.17415	1.6724e-09
Bacteria.Bacteroidetes._Saprospirae_._Saprospirales_.Saprospiraceae.758928	A_2011	2.28128	5.09908e-06
Bacteria.Bacteroidetes.Cytophagia.Cytophagales.Cytophagaceae.220782	A_2011	2.59202	1.79827e-08
Bacteria.Bacteroidetes.Cytophagia.Cytophagales.Cytophagaceae.239396	A_2011	2.48507	3.53376e-09
Bacteria.Bacteroidetes.Cytophagia.Cytophagales.Cytophagaceae.256413	A_2011	2.33975	1.38896e-10
Bacteria.Bacteroidetes.Cytophagia.Cytophagales.Cytophagaceae.4303530	A_2011	2.98302	2.92437e-09
Bacteria.Bacteroidetes.Cytophagia.Cytophagales.Cytophagaceae.539206	A_2011	2.86334	2.05033e-07
Bacteria.Bacteroidetes.Cytophagia.Cytophagales.Cytophagaceae.575014	A_2011	2.37613	2.08358e-10
Bacteria.Bacteroidetes.Cytophagia.Cytophagales.Cytophagaceae.804682	A_2011	2.16922	2.01848e-09
Bacteria.Bacteroidetes.Cytophagia.Cytophagales.Cytophagaceae.891664	A_2011	2.19936	3.66572e-06
Bacteria.Bacteroidetes.Cytophagia.Cytophagales.Cytophagaceae.denovo243660	A_2011	2.00605	6.47306e-08
Bacteria.Bacteroidetes.Cytophagia.Cytophagales.Cytophagaceae.denovo546909	A_2011	2.40404	2.47383e-09
Bacteria.Bacteroidetes.Cytophagia.Cytophagales.Cytophagaceae.denovo554167	A_2011	2.20334	2.27818e-09
Bacteria.Bacteroidetes.Cytophagia.Cytophagales.Cytophagaceae.denovo88547	A_2011	2.21211	4.87242e-09
Bacteria.Bacteroidetes.Flavobacteriia.Flavobacteriales.Flavobacteriaceae.Flavobacterium.succinicans1055322	A_2011	2.17364	0.000164272
Bacteria.Bacteroidetes.Flavobacteriia.Flavobacteriales.Flavobacteriaceae.Flavobacterium.succinicans699027	A_2011	2.21145	0.00314631
Bacteria.Bacteroidetes.Flavobacteriia.Flavobacteriales.Flavobacteriaceae.Flavobacterium626519	A_2011	2.31752	0.000595349
Bacteria.Bacteroidetes.Sphingobacteriia.Sphingobacteriales.1086554	A_2011	2.05104	4.53312e-06
Bacteria.Bacteroidetes.Sphingobacteriia.Sphingobacteriales.1087471	A_2011	2.37692	5.79843e-06
Bacteria.Bacteroidetes.Sphingobacteriia.Sphingobacteriales.1110462	A_2011	2.06761	5.44315e-10
Bacteria.Bacteroidetes.Sphingobacteriia.Sphingobacteriales.113674	A_2011	2.06237	2.01573e-06
Bacteria.Bacteroidetes.Sphingobacteriia.Sphingobacteriales.2259380	A_2011	2.05862	1.8464e-07
Bacteria.Bacteroidetes.Sphingobacteriia.Sphingobacteriales.226802	A_2011	2.02823	7.83415e-07
Bacteria.Bacteroidetes.Sphingobacteriia.Sphingobacteriales.239185	A_2011	2.1355	3.21498e-07
Bacteria.Bacteroidetes.Sphingobacteriia.Sphingobacteriales.2685346	A_2011	2.12291	7.09429e-11
Bacteria.Bacteroidetes.Sphingobacteriia.Sphingobacteriales.2775220	A_2011	2.0091	3.96907e-05
Bacteria.Bacteroidetes.Sphingobacteriia.Sphingobacteriales.277727	A_2011	2.2369	1.06078e-11
Bacteria.Bacteroidetes.Sphingobacteriia.Sphingobacteriales.549972	A_2011	2.38359	5.43526e-10
Bacteria.Bacteroidetes.Sphingobacteriia.Sphingobacteriales.966576	A_2011	2.17717	6.14353e-07
Bacteria.Bacteroidetes.Sphingobacteriia.Sphingobacteriales.denovo46129	A_2011	2.16828	3.29591e-10
Bacteria.Bacteroidetes.Sphingobacteriia.Sphingobacteriales.denovo539251	A_2011	2.48178	2.17453e-11
Bacteria.Bacteroidetes.Sphingobacteriia.Sphingobacteriales.Sphingobacteriaceae.Sphingobacterium.faecium824606	A_2011	2.55368	5.2683e-06
Bacteria.Bacteroidetes576653	A_2011	2.00038	3.7854e-08
Bacteria.Bacteroidetesdenovo183778	A_2011	2.29025	1.13038e-09
Bacteria.Bacteroidetesdenovo27867	A_2011	2.24661	1.07014e-09
Bacteria.BRC1.PRR_11.denovo303504	A_2011	2.09008	5.25051e-07
Bacteria.Chlorobi.733009	A_2011	2.52282	4.80369e-09
Bacteria.Chlorobi.BSV26.A89.323084	A_2011	2.0586	3.80193e-09
Bacteria.Chlorobi.BSV26.A89.denovo286414	A_2011	2.43171	4.44753e-11
Bacteria.Chloroflexi.Anaerolineae.H39.210532	A_2011	2.33541	5.53772e-09
Bacteria.Chloroflexi.Anaerolineae.H39.denovo175371	A_2011	2.15956	1.09501e-09
Bacteria.Chloroflexi.Anaerolineae.H39.denovo273229	A_2011	2.01511	1.00736e-08
Bacteria.Chloroflexi.Anaerolineae.SBR1031.A4b.denovo112518	A_2011	2.1037	0.000135548
Bacteria.Chloroflexi.Anaerolineae.SBR1031.A4b.denovo240703	A_2011	2.31816	5.34009e-08
Bacteria.Chloroflexi.Ellin6529.112867	A_2011	2.39359	1.47167e-05
Bacteria.Chloroflexi.Ellin6529.112952	A_2011	2.52483	2.59567e-06
Bacteria.Chloroflexi.Ktedonobacteria.Thermogemmatisporales.Thermogemmatisporaceae.257714	A_2011	2.19302	1.27275e-06
Bacteria.Chloroflexi.S085.568917	A_2011	2.07427	4.65533e-06
Bacteria.Chloroflexi.S085.571700	A_2011	2.11651	3.34879e-07
Bacteria.Chloroflexi.TK10.AKYG885.Dolo_23.223752	A_2011	2.17501	7.16819e-07
Bacteria.denovo16717	A_2011	2.87382	0.00552964
Bacteria.denovo207014	A_2011	2.64287	0.000432382
Bacteria.denovo258520	A_2011	2.02409	6.12375e-12
Bacteria.denovo274090	A_2011	2.91169	0.00139265
Bacteria.denovo294334	A_2011	2.70266	0.00185504
Bacteria.denovo371244	A_2011	2.44468	2.73792e-09
Bacteria.denovo375492	A_2011	2.84717	0.00275839
Bacteria.denovo418926	A_2011	3.11498	0.00656918
Bacteria.denovo62089	A_2011	2.11087	1.43276e-06
Bacteria.denovo88906	A_2011	2.08517	1.52908e-10
Bacteria.Elusimicrobia.Elusimicrobia.Elusimicrobiales.606431	A_2011	2.0605	9.09794e-11
Bacteria.Elusimicrobia.Elusimicrobia.FAC88.312378	A_2011	2.15028	3.67563e-09
Bacteria.Elusimicrobia.Elusimicrobia.FAC88.357721	A_2011	2.22746	1.60026e-08
Bacteria.Elusimicrobia.Elusimicrobia.FAC88.531378	A_2011	2.20196	3.7634e-10
Bacteria.Elusimicrobia.Elusimicrobia.FAC88.denovo103179	A_2011	2.34089	3.87851e-10
Bacteria.Elusimicrobia.Elusimicrobia.MVP_88.220050	A_2011	2.0175	3.55971e-13
Bacteria.FCPU426.609236	A_2011	2.67728	1.72162e-09
Bacteria.Fibrobacteres.Fibrobacteria.258ds10.712582	A_2011	2.1178	4.86983e-07
Bacteria.Gemmatimonadetes.Gemm_1.1127233	A_2011	2.15979	4.2229e-08
Bacteria.Gemmatimonadetes.Gemm_1.4331657	A_2011	2.09753	3.87462e-10
Bacteria.Gemmatimonadetes.Gemm_1.847358	A_2011	2.50488	4.32092e-09
Bacteria.Gemmatimonadetes.Gemm_1.denovo100458	A_2011	2.05688	3.49927e-10
Bacteria.Gemmatimonadetes.Gemm_1.denovo193450	A_2011	2.3469	1.52514e-10
Bacteria.Gemmatimonadetes.Gemm_1.denovo212287	A_2011	2.38718	1.36229e-09
Bacteria.Gemmatimonadetes.Gemm_1.denovo45624	A_2011	2.38083	4.73141e-11
Bacteria.Gemmatimonadetes.Gemmatimonadetes.156895	A_2011	2.37244	3.25421e-07
Bacteria.Gemmatimonadetes.Gemmatimonadetes.Ellin5290.4319210	A_2011	2.09542	5.1834e-07
Bacteria.Gemmatimonadetes.Gemmatimonadetes.Ellin5290.511514	A_2011	2.19656	2.02476e-07
Bacteria.Gemmatimonadetes.Gemmatimonadetes.Ellin5290.912372	A_2011	2.09798	7.57535e-08
Bacteria.Gemmatimonadetes.Gemmatimonadetes.Ellin5290.denovo11247	A_2011	2.19719	3.14862e-06
Bacteria.Gemmatimonadetes.Gemmatimonadetes.KD8_87.76374	A_2011	2.14322	5.22547e-10
Bacteria.Gemmatimonadetes.Gemmatimonadetes.KD8_87.denovo166654	A_2011	2.1605	3.16198e-11
Bacteria.Nitrospirae.Nitrospira.Nitrospirales.0319_6A21.1042351	A_2011	2.46911	1.73284e-09
Bacteria.Nitrospirae.Nitrospira.Nitrospirales.0319_6A21.1108685	A_2011	2.62783	2.18391e-07
Bacteria.Nitrospirae.Nitrospira.Nitrospirales.0319_6A21.251133	A_2011	2.24802	8.02778e-08
Bacteria.Nitrospirae.Nitrospira.Nitrospirales.0319_6A21.328307	A_2011	2.54308	5.34353e-10
Bacteria.Nitrospirae.Nitrospira.Nitrospirales.0319_6A21.4314932	A_2011	2.08386	1.08706e-07
Bacteria.Nitrospirae.Nitrospira.Nitrospirales.0319_6A21.579647	A_2011	2.20716	4.33849e-10
Bacteria.Nitrospirae.Nitrospira.Nitrospirales.Nitrospiraceae.Nitrospira.1106498	A_2011	2.28506	5.54169e-05
Bacteria.Nitrospirae.Nitrospira.Nitrospirales.Nitrospiraceae.Nitrospira.537655	A_2011	3.23309	1.84693e-09
Bacteria.OD1.ZB2.denovo531289	A_2011	2.12556	0.000494087
Bacteria.OP3.koll11.584392	A_2011	2.28098	3.2161e-10
Bacteria.OP3.koll11.denovo414259	A_2011	2.07422	8.50727e-11
Bacteria.Planctomycetes.BD7_11.216368	A_2011	2.03826	2.10076e-10
Bacteria.Planctomycetes.BD7_11.217349	A_2011	2.13674	1.21287e-09
Bacteria.Planctomycetes.BD7_11.denovo549929	A_2011	2.10013	6.0298e-12
Bacteria.Planctomycetes.C6.MVS_107.denovo135231	A_2011	2.55539	1.34064e-09
Bacteria.Planctomycetes.OM190.CL500_15.denovo398506	A_2011	2.39052	1.43161e-09
Bacteria.Planctomycetes.Phycisphaerae.CPla_3.denovo408813	A_2011	2.04007	5.4425e-06
Bacteria.Planctomycetes.Phycisphaerae.mle1_8.denovo554771	A_2011	2.05953	2.84483e-07
Bacteria.Planctomycetes.Phycisphaerae.Phycisphaerales.denovo138655	A_2011	2.04239	1.29166e-07
Bacteria.Planctomycetes.Phycisphaerae.Phycisphaerales.denovo166626	A_2011	2.15863	3.86943e-08
Bacteria.Planctomycetes.Phycisphaerae.S_70.denovo306988	A_2011	2.21133	3.50386e-12
Bacteria.Planctomycetes.Phycisphaerae.WD2101.215591	A_2011	2.04426	3.61512e-10
Bacteria.Planctomycetes.Phycisphaerae.WD2101.4352292	A_2011	2.01089	1.19861e-07
Bacteria.Planctomycetes.Phycisphaerae.WD2101.denovo57569	A_2011	2.08761	5.78173e-06
Bacteria.Planctomycetes.Pla4.339598	A_2011	2.57445	2.26487e-10
Bacteria.Planctomycetes.Planctomycetia.Gemmatales.Gemmataceae.1009763	A_2011	2.46448	3.78872e-06
Bacteria.Planctomycetes.Planctomycetia.Gemmatales.Gemmataceae.244582	A_2011	2.0758	2.4698e-06
Bacteria.Planctomycetes.Planctomycetia.Gemmatales.Gemmataceae.2793782	A_2011	2.44013	2.56256e-08
Bacteria.Planctomycetes.Planctomycetia.Gemmatales.Gemmataceae.512552	A_2011	2.27608	1.12526e-06
Bacteria.Planctomycetes.Planctomycetia.Gemmatales.Gemmataceae.820036	A_2011	2.29903	1.45438e-09
Bacteria.Planctomycetes.Planctomycetia.Gemmatales.Gemmataceae.denovo259518	A_2011	2.04006	2.49954e-11
Bacteria.Planctomycetes.Planctomycetia.Gemmatales.Gemmataceae.Gemmata.545782	A_2011	2.44146	3.01615e-07
Bacteria.Planctomycetes.Planctomycetia.Pirellulales.Pirellulaceae.216224	A_2011	2.0581	8.28182e-07
Bacteria.Planctomycetes.Planctomycetia.Pirellulales.Pirellulaceae.A17.544085	A_2011	2.21758	0.000259834
Bacteria.Planctomycetes.Planctomycetia.Planctomycetales.Planctomycetaceae.Planctomyces.216002	A_2011	2.35185	1.97333e-06
Bacteria.Planctomycetes.Planctomycetia.Planctomycetales.Planctomycetaceae.Planctomyces.85331	A_2011	2.8455	2.48992e-06
Bacteria.Planctomycetes.vadinHA49.DH61.denovo16179	A_2011	2.16651	3.20277e-06
Bacteria.Proteobacteria.Alphaproteobacteria.210024	A_2011	2.2369	2.53506e-06
Bacteria.Proteobacteria.Alphaproteobacteria.3471578	A_2011	2.27241	2.15234e-08
Bacteria.Proteobacteria.Alphaproteobacteria.Caulobacterales.Caulobacteraceae.Phenylobacterium.4431277	A_2011	2.03573	0.000131374
Bacteria.Proteobacteria.Alphaproteobacteria.Caulobacterales.Caulobacteraceae.Phenylobacterium.574416	A_2011	2.22667	7.42031e-05
Bacteria.Proteobacteria.Alphaproteobacteria.Caulobacterales.Caulobacteraceae268353	A_2011	3.33759	8.22763e-08
Bacteria.Proteobacteria.Alphaproteobacteria.Ellin329.156154	A_2011	2.07647	0.000216999
Bacteria.Proteobacteria.Alphaproteobacteria.Ellin329.209508	A_2011	2.25376	2.13026e-05
Bacteria.Proteobacteria.Alphaproteobacteria.Ellin329.212151	A_2011	2.56669	5.20345e-05
Bacteria.Proteobacteria.Alphaproteobacteria.Ellin329.215343	A_2011	2.30372	5.14156e-09
Bacteria.Proteobacteria.Alphaproteobacteria.Ellin329.215825	A_2011	2.14515	5.96379e-05
Bacteria.Proteobacteria.Alphaproteobacteria.Ellin329.222768	A_2011	2.25983	0.000449456
Bacteria.Proteobacteria.Alphaproteobacteria.Ellin329.225187	A_2011	2.81362	3.29966e-08
Bacteria.Proteobacteria.Alphaproteobacteria.Ellin329.576136	A_2011	2.33237	6.59671e-07
Bacteria.Proteobacteria.Alphaproteobacteria.Rhizobiales.208779	A_2011	2.14622	2.87773e-08
Bacteria.Proteobacteria.Alphaproteobacteria.Rhizobiales.Bradyrhizobiaceae.Bradyrhizobium.303643	A_2011	2.87593	1.7397e-05
Bacteria.Proteobacteria.Alphaproteobacteria.Rhizobiales.Bradyrhizobiaceae.Bradyrhizobium.573135	A_2011	2.06721	1.28394e-05
Bacteria.Proteobacteria.Alphaproteobacteria.Rhizobiales.Bradyrhizobiaceaedenovo97888	A_2011	2.05486	7.1938e-07
Bacteria.Proteobacteria.Alphaproteobacteria.Rhizobiales.Hyphomicrobiaceae.Hyphomicrobium.876519	A_2011	3.31504	2.90774e-07
Bacteria.Proteobacteria.Alphaproteobacteria.Rhizobiales.Hyphomicrobiaceae.Pedomicrobium.591683	A_2011	2.13568	1.42235e-05
Bacteria.Proteobacteria.Alphaproteobacteria.Rhizobiales.Hyphomicrobiaceae.Rhodoplanes.112992	A_2011	2.20131	0.00598679
Bacteria.Proteobacteria.Alphaproteobacteria.Rhizobiales.Hyphomicrobiaceae.Rhodoplanes.114415	A_2011	2.13663	8.85115e-08
Bacteria.Proteobacteria.Alphaproteobacteria.Rhizobiales.Hyphomicrobiaceae.Rhodoplanes.152124	A_2011	2.42167	8.25354e-08
Bacteria.Proteobacteria.Alphaproteobacteria.Rhizobiales.Hyphomicrobiaceae.Rhodoplanes.205602	A_2011	2.66744	9.68507e-07
Bacteria.Proteobacteria.Alphaproteobacteria.Rhizobiales.Hyphomicrobiaceae.Rhodoplanes.207216	A_2011	2.32254	2.84557e-07
Bacteria.Proteobacteria.Alphaproteobacteria.Rhizobiales.Hyphomicrobiaceae.Rhodoplanes.210722	A_2011	2.71435	3.63443e-05
Bacteria.Proteobacteria.Alphaproteobacteria.Rhizobiales.Hyphomicrobiaceae.Rhodoplanes.218539	A_2011	2.77289	8.28738e-05
Bacteria.Proteobacteria.Alphaproteobacteria.Rhizobiales.Hyphomicrobiaceae.Rhodoplanes.237595	A_2011	2.55679	1.47827e-07
Bacteria.Proteobacteria.Alphaproteobacteria.Rhizobiales.Hyphomicrobiaceae.Rhodoplanes.253167	A_2011	2.56913	9.91111e-07
Bacteria.Proteobacteria.Alphaproteobacteria.Rhizobiales.Hyphomicrobiaceae.Rhodoplanes.332042	A_2011	2.78237	9.64603e-06
Bacteria.Proteobacteria.Alphaproteobacteria.Rhizobiales.Hyphomicrobiaceae.Rhodoplanes.364780	A_2011	2.43747	2.17158e-06
Bacteria.Proteobacteria.Alphaproteobacteria.Rhizobiales.Hyphomicrobiaceae.Rhodoplanes.53533	A_2011	2.93691	6.53604e-07
Bacteria.Proteobacteria.Alphaproteobacteria.Rhizobiales.Hyphomicrobiaceae.Rhodoplanes.545247	A_2011	2.7586	6.31985e-07
Bacteria.Proteobacteria.Alphaproteobacteria.Rhizobiales.Hyphomicrobiaceae.Rhodoplanes.562311	A_2011	3.06711	1.25468e-06
Bacteria.Proteobacteria.Alphaproteobacteria.Rhizobiales.Hyphomicrobiaceae.Rhodoplanes.572097	A_2011	2.44392	2.78363e-08
Bacteria.Proteobacteria.Alphaproteobacteria.Rhizobiales.Hyphomicrobiaceae.Rhodoplanes.723100	A_2011	2.14125	1.0006e-06
Bacteria.Proteobacteria.Alphaproteobacteria.Rhizobiales.Hyphomicrobiaceae.Rhodoplanes.denovo506913	A_2011	2.1336	7.37427e-08
Bacteria.Proteobacteria.Alphaproteobacteria.Rhizobiales.Hyphomicrobiaceae512542	A_2011	2.66065	1.64818e-06
Bacteria.Proteobacteria.Alphaproteobacteria.Rhizobiales.Hyphomicrobiaceaedenovo51817	A_2011	2.00368	7.43985e-07
Bacteria.Proteobacteria.Alphaproteobacteria.Rhizobiales.Phyllobacteriaceae.Mesorhizobium.547097	A_2011	2.41986	0.000108787
Bacteria.Proteobacteria.Alphaproteobacteria.Rhizobiales.Rhizobiaceae.Agrobacterium.553981	A_2011	2.32186	2.02724e-06
Bacteria.Proteobacteria.Alphaproteobacteria.Rhizobiales.Rhizobiaceae.Agrobacterium.696234	A_2011	2.19723	0.00139364
Bacteria.Proteobacteria.Alphaproteobacteria.Rhizobiales103167	A_2011	2.02996	0.00019906
Bacteria.Proteobacteria.Alphaproteobacteria.Rhizobiales215692	A_2011	2.52874	3.8034e-07
Bacteria.Proteobacteria.Alphaproteobacteria.Rhizobiales822874	A_2011	2.3163	6.83022e-07
Bacteria.Proteobacteria.Alphaproteobacteria.Rhizobialesdenovo451707	A_2011	2.12868	6.54156e-08
Bacteria.Proteobacteria.Alphaproteobacteria.Rhodobacterales.Hyphomonadaceae.215965	A_2011	2.05826	7.96225e-06
Bacteria.Proteobacteria.Alphaproteobacteria.Rhodobacterales.Hyphomonadaceae.denovo22822	A_2011	2.37818	1.40402e-08
Bacteria.Proteobacteria.Alphaproteobacteria.Rhodobacterales.Hyphomonadaceae.denovo319978	A_2011	2.11271	3.1059e-08
Bacteria.Proteobacteria.Alphaproteobacteria.Rhodospirillales.Acetobacteraceae.216023	A_2011	2.49534	4.97516e-09
Bacteria.Proteobacteria.Alphaproteobacteria.Rhodospirillales.Acetobacteraceae.583130	A_2011	2.13534	4.95924e-06
Bacteria.Proteobacteria.Alphaproteobacteria.Rhodospirillales.Acetobacteraceae.712222	A_2011	2.01874	1.19293e-05
Bacteria.Proteobacteria.Alphaproteobacteria.Rhodospirillales.Acetobacteraceae.722618	A_2011	2.55649	9.46047e-06
Bacteria.Proteobacteria.Alphaproteobacteria.Rhodospirillales.Acetobacteraceae.denovo414376	A_2011	2.22475	2.33399e-07
Bacteria.Proteobacteria.Alphaproteobacteria.Rhodospirillales.Rhodospirillaceae.1108831	A_2011	2.64605	1.42563e-06
Bacteria.Proteobacteria.Alphaproteobacteria.Rhodospirillales.Rhodospirillaceae.1134668	A_2011	2.37417	8.55383e-07
Bacteria.Proteobacteria.Alphaproteobacteria.Rhodospirillales.Rhodospirillaceae.154486	A_2011	2.50249	2.00175e-06
Bacteria.Proteobacteria.Alphaproteobacteria.Rhodospirillales.Rhodospirillaceae.207153	A_2011	2.42423	9.94378e-08
Bacteria.Proteobacteria.Alphaproteobacteria.Rhodospirillales.Rhodospirillaceae.210657	A_2011	2.21063	6.09283e-08
Bacteria.Proteobacteria.Alphaproteobacteria.Rhodospirillales.Rhodospirillaceae.218380	A_2011	2.39623	2.97364e-07
Bacteria.Proteobacteria.Alphaproteobacteria.Rhodospirillales.Rhodospirillaceae.331647	A_2011	2.34823	2.3196e-06
Bacteria.Proteobacteria.Alphaproteobacteria.Rhodospirillales.Rhodospirillaceae.4427664	A_2011	2.26281	2.65232e-11
Bacteria.Proteobacteria.Alphaproteobacteria.Rhodospirillales.Rhodospirillaceae.4438018	A_2011	2.30288	6.0295e-07
Bacteria.Proteobacteria.Alphaproteobacteria.Rhodospirillales.Rhodospirillaceae.564337	A_2011	2.75587	2.25351e-07
Bacteria.Proteobacteria.Alphaproteobacteria.Rhodospirillales.Rhodospirillaceae.590727	A_2011	2.60912	2.29681e-07
Bacteria.Proteobacteria.Alphaproteobacteria.Rhodospirillales.Rhodospirillaceae.denovo128969	A_2011	2.2577	1.34071e-07
Bacteria.Proteobacteria.Alphaproteobacteria.Rhodospirillales.Rhodospirillaceaedenovo197992	A_2011	2.36927	5.79122e-10
Bacteria.Proteobacteria.Alphaproteobacteria.Rhodospirillales.Rhodospirillaceaedenovo236950	A_2011	2.17703	1.54057e-08
Bacteria.Proteobacteria.Alphaproteobacteria.Rhodospirillales.Rhodospirillaceaedenovo479210	A_2011	2.24517	3.12195e-11
Bacteria.Proteobacteria.Alphaproteobacteria.Rickettsiales.570344	A_2011	2.00621	1.80017e-10
Bacteria.Proteobacteria.Alphaproteobacteria222088	A_2011	2.23016	4.60546e-06
Bacteria.Proteobacteria.Alphaproteobacteria227239	A_2011	2.32207	1.98533e-05
Bacteria.Proteobacteria.Alphaproteobacteria4367778	A_2011	2.22705	5.51159e-07
Bacteria.Proteobacteria.Alphaproteobacteriadenovo14219	A_2011	2.01617	4.13684e-11
Bacteria.Proteobacteria.Betaproteobacteria.1111437	A_2011	2.33321	2.84864e-08
Bacteria.Proteobacteria.Betaproteobacteria.222917	A_2011	2.64873	1.89865e-06
Bacteria.Proteobacteria.Betaproteobacteria.225788	A_2011	2.85237	1.5493e-09
Bacteria.Proteobacteria.Betaproteobacteria.254098	A_2011	2.20834	3.68503e-07
Bacteria.Proteobacteria.Betaproteobacteria.331849	A_2011	2.12659	6.36953e-05
Bacteria.Proteobacteria.Betaproteobacteria.4333253	A_2011	2.0286	1.22942e-07
Bacteria.Proteobacteria.Betaproteobacteria.Burkholderiales.Alcaligenaceae.2969888	A_2011	2.21254	3.37666e-06
Bacteria.Proteobacteria.Betaproteobacteria.Burkholderiales.Comamonadaceae.Hylemonella.644798	A_2011	2.08128	0.0012338
Bacteria.Proteobacteria.Betaproteobacteria.Burkholderiales.Comamonadaceae.Methylibium.940737	A_2011	2.61125	0.000937789
Bacteria.Proteobacteria.Betaproteobacteria.Burkholderiales.Comamonadaceae614969	A_2011	2.10372	0.0043171
Bacteria.Proteobacteria.Betaproteobacteria.Burkholderiales.Comamonadaceae719367	A_2011	2.26245	2.68293e-05
Bacteria.Proteobacteria.Betaproteobacteria.Burkholderiales.Comamonadaceae783719	A_2011	2.17745	0.000140879
Bacteria.Proteobacteria.Betaproteobacteria.Burkholderiales.Comamonadaceae798634	A_2011	2.09847	0.000754697
Bacteria.Proteobacteria.Betaproteobacteria.Burkholderiales.Comamonadaceaedenovo63355	A_2011	2.24468	5.17629e-10
Bacteria.Proteobacteria.Betaproteobacteria.Burkholderiales.Oxalobacteraceae590601	A_2011	2.19846	5.18797e-08
Bacteria.Proteobacteria.Betaproteobacteria.denovo148821	A_2011	2.01367	7.20177e-06
Bacteria.Proteobacteria.Betaproteobacteria.Ellin6067.220011	A_2011	2.19078	1.70155e-05
Bacteria.Proteobacteria.Betaproteobacteria.Ellin6067.399818	A_2011	2.27563	2.77569e-05
Bacteria.Proteobacteria.Betaproteobacteria.Ellin6067.4394922	A_2011	2.00256	4.53138e-07
Bacteria.Proteobacteria.Betaproteobacteria.IS_44.100640	A_2011	2.0984	3.38058e-05
Bacteria.Proteobacteria.Betaproteobacteria.MND1.1118109	A_2011	2.03928	7.19472e-07
Bacteria.Proteobacteria.Betaproteobacteria.MND1.159617	A_2011	2.05033	1.87398e-05
Bacteria.Proteobacteria.Betaproteobacteria.MND1.532139	A_2011	2.89463	6.27546e-09
Bacteria.Proteobacteria.Betaproteobacteria.MND1.552989	A_2011	2.5698	2.4584e-10
Bacteria.Proteobacteria.Betaproteobacteria.MND1.571363	A_2011	2.50399	2.15273e-06
Bacteria.Proteobacteria.Betaproteobacteria.MND1.575467	A_2011	2.6844	1.6025e-10
Bacteria.Proteobacteria.Betaproteobacteria.MND1.694781	A_2011	2.98099	3.40282e-08
Bacteria.Proteobacteria.Betaproteobacteria.MND1.denovo292870	A_2011	2.52325	6.47624e-12
Bacteria.Proteobacteria.Betaproteobacteria.MND1.denovo67586	A_2011	2.62919	5.45586e-12
Bacteria.Proteobacteria.Betaproteobacteria.Rhodocyclales.Rhodocyclaceae207982	A_2011	2.04034	9.90292e-08
Bacteria.Proteobacteria.Betaproteobacteria.Rhodocyclales.Rhodocyclaceae530591	A_2011	2.21218	2.25176e-09
Bacteria.Proteobacteria.Betaproteobacteriadenovo243038	A_2011	2.19355	1.12414e-05
Bacteria.Proteobacteria.Deltaproteobacteria._Entotheonellales_._Entotheonellaceae_.243855	A_2011	2.10306	1.97224e-07
Bacteria.Proteobacteria.Deltaproteobacteria.Bdellovibrionales.Bdellovibrionaceae.Bdellovibrio.denovo312710	A_2011	2.02958	2.02486e-08
Bacteria.Proteobacteria.Deltaproteobacteria.MIZ46.758197	A_2011	2.01341	1.30822e-05
Bacteria.Proteobacteria.Deltaproteobacteria.Myxococcales.1021984	A_2011	2.61934	0.000111438
Bacteria.Proteobacteria.Deltaproteobacteria.Myxococcales.1113158	A_2011	2.12658	6.92415e-10
Bacteria.Proteobacteria.Deltaproteobacteria.Myxococcales.217022	A_2011	2.80295	3.87626e-09
Bacteria.Proteobacteria.Deltaproteobacteria.Myxococcales.218567	A_2011	2.29827	5.24833e-06
Bacteria.Proteobacteria.Deltaproteobacteria.Myxococcales.250050	A_2011	2.6316	5.49806e-08
Bacteria.Proteobacteria.Deltaproteobacteria.Myxococcales.364646	A_2011	2.64363	1.80559e-07
Bacteria.Proteobacteria.Deltaproteobacteria.Myxococcales.4353904	A_2011	2.15996	3.15007e-07
Bacteria.Proteobacteria.Deltaproteobacteria.Myxococcales.4358255	A_2011	2.01573	3.03217e-07
Bacteria.Proteobacteria.Deltaproteobacteria.Myxococcales.684207	A_2011	2.23751	9.03715e-06
Bacteria.Proteobacteria.Deltaproteobacteria.Myxococcales.699114	A_2011	2.2502	3.37585e-06
Bacteria.Proteobacteria.Deltaproteobacteria.Myxococcales.793319	A_2011	2.02349	3.95652e-11
Bacteria.Proteobacteria.Deltaproteobacteria.Myxococcales.809293	A_2011	2.09567	1.35862e-08
Bacteria.Proteobacteria.Deltaproteobacteria.Myxococcales.824783	A_2011	2.34142	3.99869e-08
Bacteria.Proteobacteria.Deltaproteobacteria.Myxococcales.denovo235471	A_2011	2.14258	3.79538e-10
Bacteria.Proteobacteria.Deltaproteobacteria.Myxococcales.denovo274577	A_2011	2.13301	3.93835e-07
Bacteria.Proteobacteria.Deltaproteobacteria.Myxococcales.denovo31705	A_2011	2.03239	3.81277e-08
Bacteria.Proteobacteria.Deltaproteobacteria.Myxococcales.denovo42306	A_2011	2.27606	1.40705e-06
Bacteria.Proteobacteria.Deltaproteobacteria.Myxococcales.denovo485939	A_2011	2.02991	7.0376e-11
Bacteria.Proteobacteria.Deltaproteobacteria.Myxococcales.denovo541756	A_2011	2.13074	4.12379e-12
Bacteria.Proteobacteria.Deltaproteobacteria.Myxococcales.Haliangiaceae.279206	A_2011	2.79994	1.09126e-07
Bacteria.Proteobacteria.Deltaproteobacteria.Myxococcales.Haliangiaceae.313833	A_2011	2.18629	2.32506e-06
Bacteria.Proteobacteria.Deltaproteobacteria.Myxococcales.Haliangiaceae.649722	A_2011	2.40327	4.65174e-07
Bacteria.Proteobacteria.Deltaproteobacteria.Myxococcales.Haliangiaceae.944435	A_2011	2.21615	1.07993e-06
Bacteria.Proteobacteria.Deltaproteobacteria.Myxococcales.Myxococcaceae.832844	A_2011	2.34988	4.63617e-07
Bacteria.Proteobacteria.Deltaproteobacteria.Myxococcales.Polyangiaceae.1017063	A_2011	2.09354	1.26625e-06
Bacteria.Proteobacteria.Deltaproteobacteria.Myxococcales.Polyangiaceae.4469134	A_2011	2.01503	3.46981e-09
Bacteria.Proteobacteria.Deltaproteobacteria.Myxococcales.Polyangiaceae808919	A_2011	2.62935	3.76607e-06
Bacteria.Proteobacteria.Deltaproteobacteria.Myxococcales1064689	A_2011	2.1444	1.43575e-13
Bacteria.Proteobacteria.Deltaproteobacteria.Myxococcales204372	A_2011	2.02249	1.65034e-09
Bacteria.Proteobacteria.Deltaproteobacteria.Myxococcales278697	A_2011	2.63162	3.08967e-09
Bacteria.Proteobacteria.Deltaproteobacteria.Myxococcales3809681	A_2011	2.42853	3.12225e-10
Bacteria.Proteobacteria.Deltaproteobacteria.Myxococcales501684	A_2011	2.67266	5.89554e-06
Bacteria.Proteobacteria.Deltaproteobacteria.Myxococcales539496	A_2011	2.58834	4.45473e-08
Bacteria.Proteobacteria.Deltaproteobacteria.Myxococcales540592	A_2011	2.80773	2.56852e-07
Bacteria.Proteobacteria.Deltaproteobacteria.Myxococcales662983	A_2011	2.65982	2.43626e-06
Bacteria.Proteobacteria.Deltaproteobacteria.Myxococcalesdenovo120748	A_2011	2.08027	1.14785e-09
Bacteria.Proteobacteria.Deltaproteobacteria.Myxococcalesdenovo153077	A_2011	2.45777	1.2202e-10
Bacteria.Proteobacteria.Deltaproteobacteria.Myxococcalesdenovo210427	A_2011	2.13733	6.45537e-06
Bacteria.Proteobacteria.Deltaproteobacteria.Myxococcalesdenovo346435	A_2011	2.36746	2.52096e-08
Bacteria.Proteobacteria.Deltaproteobacteria.NB1_j.MND4.4368274	A_2011	2.37776	2.08928e-10
Bacteria.Proteobacteria.Deltaproteobacteria.Syntrophobacterales.Syntrophobacteraceae.1044436	A_2011	2.41196	8.66371e-06
Bacteria.Proteobacteria.Deltaproteobacteria.Syntrophobacterales.Syntrophobacteraceae.1107637	A_2011	2.21034	4.28249e-09
Bacteria.Proteobacteria.Deltaproteobacteria.Syntrophobacterales.Syntrophobacteraceae.1126654	A_2011	2.01463	3.70045e-10
Bacteria.Proteobacteria.Deltaproteobacteria.Syntrophobacterales.Syntrophobacteraceae.191331	A_2011	2.09406	6.04855e-08
Bacteria.Proteobacteria.Deltaproteobacteria.Syntrophobacterales.Syntrophobacteraceae.2183856	A_2011	2.24915	9.14251e-10
Bacteria.Proteobacteria.Deltaproteobacteria.Syntrophobacterales.Syntrophobacteraceae.246742	A_2011	2.29404	7.85003e-06
Bacteria.Proteobacteria.Deltaproteobacteria.Syntrophobacterales.Syntrophobacteraceae.2899798	A_2011	2.07681	8.09806e-08
Bacteria.Proteobacteria.Deltaproteobacteria.Syntrophobacterales.Syntrophobacteraceae.4390506	A_2011	2.06548	2.26519e-10
Bacteria.Proteobacteria.Deltaproteobacteria.Syntrophobacterales.Syntrophobacteraceae.4464847	A_2011	2.25607	2.26188e-08
Bacteria.Proteobacteria.Deltaproteobacteria.Syntrophobacterales.Syntrophobacteraceae.548041	A_2011	2.11184	8.7156e-12
Bacteria.Proteobacteria.Deltaproteobacteria.Syntrophobacterales.Syntrophobacteraceae.620224	A_2011	2.48419	0.000110278
Bacteria.Proteobacteria.Deltaproteobacteria.Syntrophobacterales.Syntrophobacteraceae.632850	A_2011	2.07962	8.72939e-08
Bacteria.Proteobacteria.Deltaproteobacteria.Syntrophobacterales.Syntrophobacteraceae.672471	A_2011	2.41027	1.42482e-08
Bacteria.Proteobacteria.Deltaproteobacteria.Syntrophobacterales.Syntrophobacteraceae.822250	A_2011	2.49934	2.93284e-08
Bacteria.Proteobacteria.Deltaproteobacteria.Syntrophobacterales.Syntrophobacteraceae.822745	A_2011	2.31892	5.71216e-07
Bacteria.Proteobacteria.Deltaproteobacteria.Syntrophobacterales.Syntrophobacteraceae.denovo207642	A_2011	2.00857	3.49865e-09
Bacteria.Proteobacteria.Deltaproteobacteria.Syntrophobacterales.Syntrophobacteraceae.denovo240213	A_2011	2.04277	2.30746e-09
Bacteria.Proteobacteria.Gammaproteobacteria.Alteromonadales.211ds20.3038080	A_2011	2.07107	5.14179e-06
Bacteria.Proteobacteria.Gammaproteobacteria.Alteromonadales.OM60.578322	A_2011	2.07081	0.000256864
Bacteria.Proteobacteria.Gammaproteobacteria.Alteromonadales.OM60.817349	A_2011	2.2503	0.000242992
Bacteria.Proteobacteria.Gammaproteobacteria.HTCC2188.HTCC2089.819885	A_2011	2.4104	1.8377e-08
Bacteria.Proteobacteria.Gammaproteobacteria.HTCC2188.HTCC2089.962736	A_2011	2.26964	0.000462292
Bacteria.Proteobacteria.Gammaproteobacteria.Legionellales.denovo446488	A_2011	2.00676	7.91476e-07
Bacteria.Proteobacteria.Gammaproteobacteria.Pseudomonadales.Pseudomonadaceae.Pseudomonas.umsongensisdenovo133256	A_2011	2.25133	1.10861e-08
Bacteria.Proteobacteria.Gammaproteobacteria.Pseudomonadales.Pseudomonadaceae.Pseudomonas.viridiflava817734	A_2011	2.41825	6.21044e-07
Bacteria.Proteobacteria.Gammaproteobacteria.Pseudomonadales.Pseudomonadaceae.Pseudomonas.viridiflava818602	A_2011	3.32168	2.9163e-07
Bacteria.Proteobacteria.Gammaproteobacteria.Pseudomonadales.Pseudomonadaceae276168	A_2011	2.58384	1.03198e-09
Bacteria.Proteobacteria.Gammaproteobacteria.Pseudomonadales.Pseudomonadaceae533457	A_2011	2.38321	2.21265e-07
Bacteria.Proteobacteria.Gammaproteobacteria.Pseudomonadales.Pseudomonadaceae557138	A_2011	2.40902	1.85806e-07
Bacteria.Proteobacteria.Gammaproteobacteria.Pseudomonadales.Pseudomonadaceae580563	A_2011	2.44957	1.27948e-06
Bacteria.Proteobacteria.Gammaproteobacteria.Pseudomonadales.Pseudomonadaceae764682	A_2011	2.89677	1.21246e-08
Bacteria.Proteobacteria.Gammaproteobacteria.Pseudomonadales.Pseudomonadaceae822060	A_2011	2.42073	8.79885e-10
Bacteria.Proteobacteria.Gammaproteobacteria.Pseudomonadales.Pseudomonadaceae829851	A_2011	2.3532	7.79075e-09
Bacteria.Proteobacteria.Gammaproteobacteria.Pseudomonadales.Pseudomonadaceae905537	A_2011	2.74827	9.32073e-06
Bacteria.Proteobacteria.Gammaproteobacteria.Pseudomonadales.Pseudomonadaceae961783	A_2011	3.98417	4.37049e-07
Bacteria.Proteobacteria.Gammaproteobacteria.Thiotrichales.Piscirickettsiaceae.4442627	A_2011	2.3728	8.99494e-06
Bacteria.Proteobacteria.Gammaproteobacteria.Thiotrichales.Piscirickettsiaceae.539866	A_2011	2.80367	4.79622e-07
Bacteria.Proteobacteria.Gammaproteobacteria.Thiotrichales.Piscirickettsiaceae.93707	A_2011	2.01741	7.54136e-06
Bacteria.Proteobacteria.Gammaproteobacteria.Vibrionales.Pseudoalteromonadaceae.Pseudoalteromonas.denovo333034	A_2011	2.06687	0.00013911
Bacteria.Proteobacteria.Gammaproteobacteria.Xanthomonadales.Sinobacteraceae.1106653	A_2011	2.28379	8.41731e-05
Bacteria.Proteobacteria.Gammaproteobacteria.Xanthomonadales.Sinobacteraceae.1110303	A_2011	2.25653	1.81114e-06
Bacteria.Proteobacteria.Gammaproteobacteria.Xanthomonadales.Sinobacteraceae.153003	A_2011	3.03098	1.71169e-07
Bacteria.Proteobacteria.Gammaproteobacteria.Xanthomonadales.Sinobacteraceae.204064	A_2011	2.13007	1.13734e-10
Bacteria.Proteobacteria.Gammaproteobacteria.Xanthomonadales.Sinobacteraceae.208090	A_2011	2.06779	1.64502e-06
Bacteria.Proteobacteria.Gammaproteobacteria.Xanthomonadales.Sinobacteraceae.4453684	A_2011	2.69006	6.61285e-05
Bacteria.Proteobacteria.Gammaproteobacteria.Xanthomonadales.Sinobacteraceae.517939	A_2011	2.34996	0.000895435
Bacteria.Proteobacteria.Gammaproteobacteria.Xanthomonadales.Sinobacteraceae.527397	A_2011	2.20556	0.000445067
Bacteria.Proteobacteria.Gammaproteobacteria.Xanthomonadales.Sinobacteraceae.581900	A_2011	2.19318	0.00345742
Bacteria.Proteobacteria.Gammaproteobacteria.Xanthomonadales.Sinobacteraceae.588042	A_2011	2.1423	7.95868e-07
Bacteria.Proteobacteria.Gammaproteobacteria.Xanthomonadales.Sinobacteraceae.Steroidobacter.1108899	A_2011	2.63249	2.45988e-09
Bacteria.Proteobacteria.Gammaproteobacteria.Xanthomonadales.Sinobacteraceae.Steroidobacter.1954099	A_2011	2.21738	9.81582e-08
Bacteria.Proteobacteria.Gammaproteobacteria.Xanthomonadales.Sinobacteraceae4426211	A_2011	2.37581	4.04495e-06
Bacteria.Proteobacteria.Gammaproteobacteria.Xanthomonadales.Sinobacteraceaedenovo158700	A_2011	2.01238	6.26554e-09
Bacteria.Proteobacteria.Gammaproteobacteria.Xanthomonadales.Xanthomonadaceae.209481	A_2011	2.04398	1.99377e-08
Bacteria.Proteobacteria.Gammaproteobacteria.Xanthomonadales.Xanthomonadaceae.734275	A_2011	2.59987	3.24841e-07
Bacteria.Proteobacteria.Gammaproteobacteria.Xanthomonadales.Xanthomonadaceae.Rhodanobacter.denovo315259	A_2011	2.31338	4.04364e-07
Bacteria.Proteobacteria.Gammaproteobacteria.Xanthomonadales.Xanthomonadaceae223989	A_2011	2.49206	4.43838e-07
Bacteria.Proteobacteria.Gammaproteobacteria.Xanthomonadales.Xanthomonadaceae812381	A_2011	2.28109	2.71159e-06
Bacteria.Proteobacteriadenovo122618	A_2011	2.19874	6.39535e-08
Bacteria.Spirochaetes.Spirochaetes.Spirochaetales.Spirochaetaceae.Spirochaeta.aurantiadenovo154108	A_2011	2.02896	5.35803e-06
Bacteria.Verrucomicrobia._Methylacidiphilae_.S_BQ2_57.1104695	A_2011	2.46431	4.57133e-09
Bacteria.Verrucomicrobia._Methylacidiphilae_.S_BQ2_57.4080005	A_2011	2.48118	2.24945e-11
Bacteria.Verrucomicrobia._Methylacidiphilae_.S_BQ2_57.denovo35586	A_2011	2.1314	7.16453e-12
Bacteria.Verrucomicrobia._Methylacidiphilae_.S_BQ2_57.denovo461501	A_2011	2.09732	1.10056e-07
Bacteria.Verrucomicrobia._Pedosphaerae_._Pedosphaerales_._Pedosphaeraceae_.Pedosphaera.512153	A_2011	2.4758	4.84652e-07
Bacteria.Verrucomicrobia._Pedosphaerae_._Pedosphaerales_._Pedosphaeraceae_.Pedosphaera.583945	A_2011	2.40727	1.35859e-07
Bacteria.Verrucomicrobia._Pedosphaerae_._Pedosphaerales_._Pedosphaeraceae_.Pedosphaera.denovo283500	A_2011	2.40402	1.88955e-11
Bacteria.Verrucomicrobia._Pedosphaerae_._Pedosphaerales_.1116937	A_2011	2.22366	4.36002e-09
Bacteria.Verrucomicrobia._Pedosphaerae_._Pedosphaerales_.153239	A_2011	2.03482	4.90996e-05
Bacteria.Verrucomicrobia._Pedosphaerae_._Pedosphaerales_.224152	A_2011	2.09695	9.77665e-08
Bacteria.Verrucomicrobia._Pedosphaerae_._Pedosphaerales_.246713	A_2011	2.01363	1.93137e-06
Bacteria.Verrucomicrobia._Pedosphaerae_._Pedosphaerales_.4369011	A_2011	2.24016	1.48467e-08
Bacteria.Verrucomicrobia._Pedosphaerae_._Pedosphaerales_.822571	A_2011	2.03237	3.42254e-09
Bacteria.Verrucomicrobia._Pedosphaerae_._Pedosphaerales_.auto67_4W.1107044	A_2011	2.86379	1.07167e-07
Bacteria.Verrucomicrobia._Pedosphaerae_._Pedosphaerales_.auto67_4W.1109867	A_2011	2.07514	1.18304e-10
Bacteria.Verrucomicrobia._Pedosphaerae_._Pedosphaerales_.auto67_4W.125736	A_2011	2.03002	1.46629e-07
Bacteria.Verrucomicrobia._Pedosphaerae_._Pedosphaerales_.auto67_4W.1568317	A_2011	2.31563	2.49184e-11
Bacteria.Verrucomicrobia._Pedosphaerae_._Pedosphaerales_.auto67_4W.161263	A_2011	2.03366	5.98659e-10
Bacteria.Verrucomicrobia._Pedosphaerae_._Pedosphaerales_.auto67_4W.31253	A_2011	2.68179	3.72478e-10
Bacteria.Verrucomicrobia._Pedosphaerae_._Pedosphaerales_.auto67_4W.533650	A_2011	3.27474	2.95487e-09
Bacteria.Verrucomicrobia._Pedosphaerae_._Pedosphaerales_.auto67_4W.543327	A_2011	2.11522	7.86977e-10
Bacteria.Verrucomicrobia._Pedosphaerae_._Pedosphaerales_.auto67_4W.658707	A_2011	2.43472	3.73596e-08
Bacteria.Verrucomicrobia._Pedosphaerae_._Pedosphaerales_.denovo196429	A_2011	2.75083	9.03355e-10
Bacteria.Verrucomicrobia._Pedosphaerae_._Pedosphaerales_.denovo398809	A_2011	2.35159	1.33371e-07
Bacteria.Verrucomicrobia._Pedosphaerae_._Pedosphaerales_.Ellin515.1023165	A_2011	2.00804	2.11193e-09
Bacteria.Verrucomicrobia._Pedosphaerae_._Pedosphaerales_.Ellin515.1096310	A_2011	2.77399	7.14572e-10
Bacteria.Verrucomicrobia._Pedosphaerae_._Pedosphaerales_.Ellin515.1108431	A_2011	3.06925	1.59286e-08
Bacteria.Verrucomicrobia._Pedosphaerae_._Pedosphaerales_.Ellin515.156917	A_2011	2.18275	3.60465e-10
Bacteria.Verrucomicrobia._Pedosphaerae_._Pedosphaerales_.Ellin515.217650	A_2011	2.00105	2.51117e-09
Bacteria.Verrucomicrobia._Pedosphaerae_._Pedosphaerales_.Ellin515.219094	A_2011	2.32195	7.77823e-12
Bacteria.Verrucomicrobia._Pedosphaerae_._Pedosphaerales_.Ellin515.221212	A_2011	2.64245	4.94094e-10
Bacteria.Verrucomicrobia._Pedosphaerae_._Pedosphaerales_.Ellin515.224253	A_2011	3.00244	1.37114e-09
Bacteria.Verrucomicrobia._Pedosphaerae_._Pedosphaerales_.Ellin515.226796	A_2011	2.01339	4.32537e-09
Bacteria.Verrucomicrobia._Pedosphaerae_._Pedosphaerales_.Ellin515.3232050	A_2011	2.25136	9.27981e-11
Bacteria.Verrucomicrobia._Pedosphaerae_._Pedosphaerales_.Ellin515.331129	A_2011	2.39756	2.08196e-12
Bacteria.Verrucomicrobia._Pedosphaerae_._Pedosphaerales_.Ellin515.338969	A_2011	2.39872	4.36204e-11
Bacteria.Verrucomicrobia._Pedosphaerae_._Pedosphaerales_.Ellin515.353925	A_2011	2.21828	3.48653e-14
Bacteria.Verrucomicrobia._Pedosphaerae_._Pedosphaerales_.Ellin515.537115	A_2011	2.12764	5.9574e-10
Bacteria.Verrucomicrobia._Pedosphaerae_._Pedosphaerales_.Ellin515.957505	A_2011	2.22454	6.18789e-11
Bacteria.Verrucomicrobia._Pedosphaerae_._Pedosphaerales_.Ellin515.denovo177112	A_2011	2.13444	2.21761e-09
Bacteria.Verrucomicrobia._Pedosphaerae_._Pedosphaerales_.Ellin515.denovo86428	A_2011	2.04032	4.94634e-08
Bacteria.Verrucomicrobia._Pedosphaerae_._Pedosphaerales_.Ellin517.1688707	A_2011	2.27468	1.10247e-09
Bacteria.Verrucomicrobia._Pedosphaerae_._Pedosphaerales_.Ellin517.218116	A_2011	2.17385	1.71772e-06
Bacteria.Verrucomicrobia._Pedosphaerae_._Pedosphaerales_333383	A_2011	2.28593	2.03975e-09
Bacteria.Verrucomicrobia._Pedosphaerae_._Pedosphaerales_583421	A_2011	2.28076	3.14343e-10
Bacteria.Verrucomicrobia._Pedosphaerae_._Pedosphaerales_denovo126518	A_2011	2.02219	6.86179e-09
Bacteria.Verrucomicrobia._Pedosphaerae_._Pedosphaerales_denovo139323	A_2011	2.04395	1.36203e-09
Bacteria.Verrucomicrobia._Pedosphaerae_._Pedosphaerales_denovo240292	A_2011	2.4514	2.49585e-12
Bacteria.Verrucomicrobia._Pedosphaerae_._Pedosphaerales_denovo250758	A_2011	2.12418	1.01927e-14
Bacteria.Verrucomicrobia._Pedosphaerae_._Pedosphaerales_denovo263502	A_2011	2.07086	6.26265e-11
Bacteria.Verrucomicrobia._Pedosphaerae_._Pedosphaerales_denovo522070	A_2011	2.17076	2.02159e-10
Bacteria.Verrucomicrobia._Pedosphaerae_._Pedosphaerales_denovo545999	A_2011	2.14363	7.04061e-11
Bacteria.Verrucomicrobia._Pedosphaerae_._Pedosphaerales_denovo555824	A_2011	2.10374	5.03462e-10
Bacteria.Verrucomicrobia._Pedosphaerae_._Pedosphaerales_denovo86797	A_2011	2.00742	1.05703e-05
Bacteria.Verrucomicrobia._Spartobacteria_._Chthoniobacterales_._Chthoniobacteraceae_.220629	A_2011	2.2845	7.32679e-05
Bacteria.Verrucomicrobia._Spartobacteria_._Chthoniobacterales_._Chthoniobacteraceae_.CandidatusXiphinematobacter	A_2011	2.52984	0.00111834
Bacteria.Verrucomicrobia._Spartobacteria_._Chthoniobacterales_._Chthoniobacteraceae_.CandidatusXiphinematobacter.630306	A_2011	2.25249	5.71686e-06
Bacteria.Verrucomicrobia._Spartobacteria_._Chthoniobacterales_._Chthoniobacteraceae_.CandidatusXiphinematobacter.denovo501746	A_2011	2.30556	0.000219661
Bacteria.Verrucomicrobia._Spartobacteria_._Chthoniobacterales_._Chthoniobacteraceae_.Chthoniobacter.1049393	A_2011	2.7223	7.71672e-05
Bacteria.Verrucomicrobia._Spartobacteria_._Chthoniobacterales_._Chthoniobacteraceae_.DA101.1107011	A_2011	3.24921	9.83062e-06
Bacteria.Verrucomicrobia._Spartobacteria_._Chthoniobacterales_._Chthoniobacteraceae_.DA101.1110709	A_2011	2.05718	2.13945e-07
Bacteria.Verrucomicrobia._Spartobacteria_._Chthoniobacterales_._Chthoniobacteraceae_.DA101.245490	A_2011	2.05728	1.0119e-05
Bacteria.Verrucomicrobia._Spartobacteria_._Chthoniobacterales_._Chthoniobacteraceae_.DA101.512563	A_2011	3.28079	7.37999e-07
Bacteria.Verrucomicrobia._Spartobacteria_._Chthoniobacterales_._Chthoniobacteraceae_.DA101.557983	A_2011	2.23918	1.60088e-05
Bacteria.Verrucomicrobia._Spartobacteria_._Chthoniobacterales_._Chthoniobacteraceae_.DA101.denovo436266	A_2011	2.10663	3.04298e-05
Bacteria.Verrucomicrobia._Spartobacteria_._Chthoniobacterales_._Chthoniobacteraceae_4353982	A_2011	2.21703	1.57787e-06
Bacteria.Verrucomicrobia.Opitutae._Cerasicoccales_._Cerasicoccaceae_.denovo145691	A_2011	2.53199	2.36695e-09
Bacteria.Verrucomicrobia.Opitutae.Opitutales.Opitutaceae.144089	A_2011	2.00805	2.27358e-08
Bacteria.Verrucomicrobia.Opitutae.Opitutales.Opitutaceae.209628	A_2011	2.81135	3.69002e-07
Bacteria.Verrucomicrobia.Opitutae.Opitutales.Opitutaceae.216828	A_2011	2.55209	5.87156e-08
Bacteria.Verrucomicrobia.Opitutae.Opitutales.Opitutaceae.226240	A_2011	2.46256	1.27822e-05
Bacteria.Verrucomicrobia.Opitutae.Opitutales.Opitutaceae.811424	A_2011	2.35184	2.40383e-07
Bacteria.Verrucomicrobia.Opitutae.Opitutales.Opitutaceae.Opitutus.136998	A_2011	2.0778	1.67716e-06
Bacteria.Verrucomicrobia.Opitutae.Opitutales.Opitutaceae.Opitutus.142010	A_2011	2.68155	1.25831e-08
Bacteria.Verrucomicrobia.Opitutae.Opitutales.Opitutaceae.Opitutus.231447	A_2011	2.43275	4.1331e-07
Bacteria.Verrucomicrobia.Opitutae.Opitutales.Opitutaceae.Opitutus.2565173	A_2011	2.0421	2.84303e-09
Bacteria.Verrucomicrobia.Opitutae.Opitutales.Opitutaceae.Opitutus.350772	A_2011	2.02823	2.4394e-06
Bacteria.Verrucomicrobia.Opitutae.Opitutales.Opitutaceae.Opitutus.592129	A_2011	2.60035	1.09028e-07
Bacteria.Verrucomicrobiadenovo37599	A_2011	2.03133	2.01325e-10
Bacteria.WS3.PRR_12.LD1_PA13.denovo8173	A_2011	2.20515	2.0699e-10
Bacteria.WS3.PRR_12.Sediment_1.585878	A_2011	2.25179	1.28191e-09
Bacteria.WS3.PRR_12.Sediment_1.PRR_10.669776	A_2011	2.41231	5.17601e-10
Bacteria.WS3.PRR_12.Sediment_1.PRR_10.812105	A_2011	2.47933	3.49385e-10
Bacteria.WS3.PRR_12.Sediment_1.PRR_10.denovo374481	A_2011	2.11706	1.89941e-08
Bacteria.WS3.PRR_12.Sediment_1.PRR_10.denovo535021	A_2011	2.02447	2.00259e-13
Bacteria.Proteobacteria.Gammaproteobacteria.Xanthomonadales.Xanthomonadaceae.Rhodanobacter.denovo209006	C_2013	2.51562	2.2773e-05
Bacteria.Proteobacteria.Alphaproteobacteria.Rhizobiales.Methylobacteriaceae.785526	C_2013	2.42192	0.000827879
Bacteria.Proteobacteria.Gammaproteobacteria.Vibrionales.Pseudoalteromonadaceae.Pseudoalteromonas.542710	C_2013	2.31345	2.16192e-05
Bacteria.Proteobacteria.Gammaproteobacteria.Xanthomonadales.Xanthomonadaceae.Rhodanobacter.denovo374527	C_2013	2.31074	6.43376e-05
Bacteria.Proteobacteria.Gammaproteobacteria.Xanthomonadales.Xanthomonadaceae.Rhodanobacter.denovo4122	C_2013	2.2627	0.000117705
Bacteria.Proteobacteria.Gammaproteobacteria.Xanthomonadales.Xanthomonadaceae.Rhodanobacter.denovo451335	C_2013	2.10531	0.000920983
Bacteria.Firmicutes.Bacilli.Lactobacillales.Streptococcaceae.Streptococcus1083194	C_2013	2.08264	0.000313635
