# Supplementary material for: Temporal Variation of the Skin Bacterial Community and Batrachochytrium dendrobatidis Infection in the Terrestrial Cryptic Frog Philoria loveridgei
Source: Front Microbiol. 2017 Dec 22;8:2535. doi: 10.3389/fmicb.2017.02535 (PMC5744006; doi:10.3389/fmicb.2017.02535)
Supplement: Supplementary file 2 [file Table_2.XLSX]

## Sheet: Hoja1
OTUID	Spearman´s rho	P value	Padj.P BH	Sum of reads on infected individuals	Rel.abundance on infected individuals	Sum of reads on not infected individuals	Rel.abundance on not infected individuals	Taxonomy
1104627	0.849654	2.22e-16	1.7e-12	21	0.0117165	9	0.000732279	k__Bacteria; p__Proteobacteria; c__Alphaproteobacteria; o__Rhizobiales; f__Rhizobiaceae; g__Rhizobium; s__
denovo219548	0.841846	8.88e-16	3.41e-12	27	0.015064	3	0.000244093	k__Bacteria; p__Proteobacteria; c__Gammaproteobacteria; o__Enterobacteriales; f__Enterobacteriaceae
denovo145357	0.837522	1.55e-15	3.98e-12	89	0.0496555	17	0.00138319	k__Bacteria; p__Proteobacteria; c__Gammaproteobacteria; o__Enterobacteriales; f__Enterobacteriaceae
denovo335290	0.833078	3.11e-15	5.96e-12	31	0.0172957	9	0.000732279	k__Bacteria; p__Proteobacteria
denovo214746	0.814891	3.71e-14	5.45e-11	21	0.0117165	5	0.000406822	k__Bacteria; p__Proteobacteria; c__Gammaproteobacteria; o__Enterobacteriales; f__Enterobacteriaceae
denovo89272	0.813841	4.26e-14	5.45e-11	58	0.0323598	31	0.00252229	k__Bacteria; p__Proteobacteria; c__Betaproteobacteria; o__Burkholderiales; f__Burkholderiaceae; g__Burkholderia
denovo111665	0.801992	1.86e-13	2.03e-10	26	0.0145061	23	0.00187138	k__Bacteria; p__Proteobacteria; c__Betaproteobacteria; o__Burkholderiales; f__Burkholderiaceae; g__Burkholderia
denovo42580	0.800523	2.22e-13	2.13e-10	11	0.00613719	5	0.000406822	k__Bacteria; p__Proteobacteria
denovo250762	0.781618	1.89e-12	1.61e-09	14	0.00781097	3	0.000244093	k__Bacteria; p__Proteobacteria; c__Gammaproteobacteria; o__Enterobacteriales; f__Enterobacteriaceae
541517	0.77383	4.29e-12	3.29e-09	13	0.00725305	4	0.000325457	k__Bacteria; p__Proteobacteria; c__Gammaproteobacteria; o__Enterobacteriales; f__Enterobacteriaceae
372473	0.762512	1.34e-11	9.34e-09	8	0.00446341	4	0.000325457	k__Bacteria; p__Proteobacteria; c__Gammaproteobacteria; o__Enterobacteriales; f__Enterobacteriaceae
9918	0.760158	1.68e-11	1.08e-08	73	0.0407287	24	0.00195274	k__Bacteria; p__Proteobacteria; c__Gammaproteobacteria; o__Enterobacteriales; f__Enterobacteriaceae; g__Pantoea; s__agglomerans
denovo279847	0.745423	6.67e-11	3.75e-08	33	0.0184116	6	0.000488186	k__Bacteria; p__Proteobacteria; c__Gammaproteobacteria; o__Enterobacteriales; f__Enterobacteriaceae
denovo244471	0.745122	6.85e-11	3.75e-08	109	0.060814	61	0.00496322	k__Bacteria; p__Proteobacteria; c__Gammaproteobacteria; o__Enterobacteriales; f__Enterobacteriaceae
754778	0.735079	1.66e-10	8.09e-08	34185	19.0727	8145	0.662712	k__Bacteria; p__Proteobacteria; c__Gammaproteobacteria; o__Enterobacteriales; f__Enterobacteriaceae; g__Pantoea; s__agglomerans
denovo375916	0.734876	1.69e-10	8.09e-08	17	0.00948475	7	0.00056955	k__Bacteria; p__Proteobacteria; c__Gammaproteobacteria; o__Enterobacteriales; f__Enterobacteriaceae
4408129	0.734026	1.81e-10	8.19e-08	57	0.0318018	18	0.00146456	k__Bacteria; p__Proteobacteria; c__Gammaproteobacteria; o__Enterobacteriales; f__Enterobacteriaceae; g__Pantoea; s__agglomerans
268101	0.726178	3.51e-10	1.5e-07	297	0.165704	71	0.00577687	k__Bacteria; p__Proteobacteria; c__Gammaproteobacteria; o__Enterobacteriales; f__Enterobacteriaceae; g__Pantoea; s__agglomerans
533999	0.714073	9.32e-10	3.76e-07	139	0.0775518	86	0.00699733	k__Bacteria; p__Proteobacteria; c__Gammaproteobacteria; o__Xanthomonadales; f__Xanthomonadaceae
4466618	0.70695	1.62e-09	6.2e-07	46	0.0256646	10	0.000813643	k__Bacteria; p__Proteobacteria; c__Gammaproteobacteria; o__Enterobacteriales; f__Enterobacteriaceae; g__Pantoea; s__agglomerans
denovo323465	0.687295	6.82e-09	2.49e-06	67	0.0373811	19	0.00154592	k__Bacteria; p__Proteobacteria; c__Gammaproteobacteria; o__Enterobacteriales; f__Enterobacteriaceae
4399988	0.68546	7.76e-09	2.71e-06	125	0.0697408	37	0.00301048	k__Bacteria; p__Proteobacteria; c__Gammaproteobacteria; o__Enterobacteriales; f__Enterobacteriaceae
denovo273636	0.681919	9.92e-09	3.31e-06	40	0.0223171	15	0.00122046	k__Bacteria; p__Proteobacteria; c__Gammaproteobacteria; o__Enterobacteriales; f__Enterobacteriaceae
denovo496260	0.680824	1.07e-08	3.42e-06	130	0.0725305	44	0.00358003	k__Bacteria; p__Proteobacteria; c__Gammaproteobacteria; o__Enterobacteriales; f__Enterobacteriaceae
4417158	0.678961	1.21e-08	3.63e-06	20	0.0111585	12	0.000976372	k__Bacteria; p__Proteobacteria; c__Gammaproteobacteria; o__Enterobacteriales; f__Enterobacteriaceae
242707	0.678764	1.23e-08	3.63e-06	72	0.0401707	15	0.00122046	k__Bacteria; p__Proteobacteria; c__Gammaproteobacteria; o__Enterobacteriales; f__Enterobacteriaceae
denovo312467	0.665043	3.06e-08	8.69e-06	32	0.0178537	5	0.000406822	k__Bacteria; p__Proteobacteria; c__Gammaproteobacteria; o__Enterobacteriales; f__Enterobacteriaceae
denovo175804	0.652804	6.62e-08	1.81e-05	34	0.0189695	10	0.000813643	k__Bacteria; p__Proteobacteria; c__Gammaproteobacteria; o__Enterobacteriales; f__Enterobacteriaceae
508943	0.649204	8.26e-08	2.18e-05	41	0.022875	18	0.00146456	k__Bacteria; p__Proteobacteria; c__Gammaproteobacteria; o__Enterobacteriales; f__Enterobacteriaceae
denovo122766	0.570577	5.41e-06	0.00138426	23	0.0128323	4	0.000325457	k__Bacteria; p__Proteobacteria; c__Gammaproteobacteria; o__Enterobacteriales; f__Enterobacteriaceae
4318990	0.558744	9.28e-06	0.00229618	34	0.0189695	19	0.00154592	k__Bacteria; p__Proteobacteria; c__Gammaproteobacteria; o__Enterobacteriales; f__Enterobacteriaceae
denovo488179	0.528454	3.37e-05	0.0080753	15	0.0083689	5	0.000406822	k__Bacteria; p__Proteobacteria; c__Gammaproteobacteria; o__Enterobacteriales; f__Enterobacteriaceae; g__Pantoea
denovo231631	0.488935	0.000152051	0.0287688	9	0.00502134	36	0.00292912	k__Bacteria; p__Acidobacteria; c__[Chloracidobacteria]; o__RB41; f__Ellin6075; g__; s__
denovo229012	0.488935	0.000152051	0.0287688	5	0.00278963	153	0.0124487	k__Bacteria; p__Bacteroidetes; c__Bacteroidia; o__Bacteroidales; f__; g__; s__
396285	0.488935	0.000152051	0.0287688	74	0.0412866	0	0	k__Bacteria; p__Cyanobacteria; c__Oscillatoriophycideae; o__Chroococcales; f__Xenococcaceae; g__; s__
denovo542056	0.488935	0.000152051	0.0287688	4	0.00223171	33	0.00268502	k__Bacteria; p__Proteobacteria; c__Betaproteobacteria; o__MND1; f__; g__; s__
2996653	0.488935	0.000152051	0.0287688	3	0.00167378	79	0.00642778	k__Bacteria; p__Proteobacteria; c__Deltaproteobacteria; o__Myxococcales
denovo487083	0.488935	0.000152051	0.0287688	3	0.00167378	29	0.00235957	k__Bacteria; p__Verrucomicrobia; c__[Pedosphaerae]; o__[Pedosphaerales]; f__Ellin517; g__; s__
978958	0.488935	0.000152051	0.0287688	3	0.00167378	40	0.00325457	k__Bacteria; p__Verrucomicrobia; c__[Pedosphaerae]; o__[Pedosphaerales]; f__Ellin517; g__; s__
288581	0.48827	0.00015572	0.0287688	33	0.0184116	1	8.13643e-05	k__Bacteria; p__Bacteroidetes; c__Bacteroidia; o__Bacteroidales; f__S24-7; g__; s__
209422	0.487362	0.000160849	0.0287688	21	0.0117165	31	0.00252229	k__Bacteria; p__Bacteroidetes; c__[Saprospirae]; o__[Saprospirales]; f__Chitinophagaceae; g__; s__
denovo504919	0.487255	0.000161468	0.0287688	20	0.0111585	13	0.00105774	k__Bacteria; p__Planctomycetes; c__Phycisphaerae; o__WD2101; f__; g__; s__
denovo294200	0.486425	0.000166312	0.0287688	15	0.0083689	200	0.0162729	k__Bacteria; p__Proteobacteria; c__Alphaproteobacteria
329697	0.486163	0.000167866	0.0287688	14	0.00781097	29	0.00235957	k__Bacteria; p__Proteobacteria; c__Deltaproteobacteria; o__[Entotheonellales]; f__[Entotheonellaceae]; g__; s__
denovo97980	0.486021	0.000168721	0.0287688	82	0.04575	1	8.13643e-05	k__Bacteria; p__Bacteroidetes; c__Bacteroidia; o__Bacteroidales; f__Prevotellaceae; g__Prevotella; s__
denovo181221	0.484638	0.000177197	0.0290385	24	0.0133902	11	0.000895007	k__Bacteria; p__Proteobacteria; c__Betaproteobacteria; o__MND1; f__; g__; s__
239195	0.484531	0.000177872	0.0290385	35	0.0195274	12	0.000976372	k__Bacteria; p__Proteobacteria; c__Gammaproteobacteria; o__Enterobacteriales; f__Enterobacteriaceae; g__Pantoea
denovo490917	0.483068	0.000187296	0.0295914	17	0.00948475	9	0.000732279	k__Bacteria; p__Verrucomicrobia; c__[Pedosphaerae]; o__[Pedosphaerales]
denovo465414	0.482815	0.000188971	0.0295914	17	0.00948475	7	0.00056955	k__Bacteria; p__Proteobacteria; c__Gammaproteobacteria; o__Enterobacteriales; f__Enterobacteriaceae
denovo421885	0.481569	0.000197421	0.0302962	29	0.0161799	20	0.00162729	k__Bacteria; p__Bacteroidetes; c__Sphingobacteriia; o__Sphingobacteriales; f__; g__; s__
denovo532975	0.479957	0.000208865	0.0304246	26	0.0145061	5	0.000406822	k__Bacteria; p__Bacteroidetes; c__Cytophagia; o__Cytophagales; f__Cytophagaceae; g__Hymenobacter; s__
denovo76855	0.479741	0.000210444	0.0304246	94	0.0524451	46	0.00374276	k__Bacteria; p__Actinobacteria; c__Actinobacteria; o__Actinomycetales
denovo87160	0.479616	0.000211367	0.0304246	43	0.0239909	26	0.00211547	k__Bacteria
360124	0.478716	0.000218083	0.0304246	12	0.00669512	34	0.00276639	k__Bacteria; p__Bacteroidetes; c__[Saprospirae]; o__[Saprospirales]; f__Chitinophagaceae; g__; s__
2195967	0.478716	0.000218083	0.0304246	6	0.00334756	22	0.00179001	k__Bacteria; p__Verrucomicrobia; c__[Pedosphaerae]; o__[Pedosphaerales]; f__auto67_4W; g__; s__
658233	0.477159	0.000230178	0.0315384	11	0.00613719	21	0.00170865	k__Bacteria; p__Proteobacteria; c__Gammaproteobacteria; o__Methylococcales; f__Crenotrichaceae; g__Crenothrix; s__
278041	0.473753	0.000258787	0.0347593	71	0.0396128	34	0.00276639	k__Bacteria; p__Cyanobacteria; c__Nostocophycideae; o__Nostocales; f__Nostocaceae; g__Nostoc; s__
denovo314175	0.473309	0.000262744	0.0347593	21	0.0117165	10	0.000813643	k__Bacteria
denovo542848	0.469806	0.000295967	0.0384907	11	0.00613719	19	0.00154592	k__Bacteria; p__Bacteroidetes; c__Bacteroidia; o__Bacteroidales; f__Rikenellaceae; g__PW3; s__
222649	0.468996	0.000304179	0.0385183	6	0.00334756	68	0.00553277	k__Bacteria; p__Proteobacteria; c__Betaproteobacteria; o__MND1; f__; g__; s__
denovo265803	0.468797	0.000306219	0.0385183	28	0.0156219	9	0.000732279	k__Bacteria
103410	0.463545	0.000364998	0.0443628	655	0.365442	2977	0.242222	k__Bacteria; p__Proteobacteria; c__Alphaproteobacteria; o__Rhizobiales; f__Rhizobiaceae; g__Rhizobium; s__
281015	0.463419	0.000366527	0.0443628	8	0.00446341	15	0.00122046	k__Bacteria; p__Proteobacteria; c__Gammaproteobacteria; o__Enterobacteriales; f__Enterobacteriaceae
denovo513899	0.463133	0.000370027	0.0443628	24	0.0133902	16	0.00130183	k__Bacteria; p__Chlamydiae; c__Chlamydiia; o__Chlamydiales; f__Rhabdochlamydiaceae; g__Candidatus Rhabdochlamydia; s__
553643	0.46001	0.000410149	0.0484165	102	0.0569085	358	0.0291284	k__Bacteria; p__Acidobacteria; c__Holophagae; o__Holophagales; f__Holophagaceae; g__Geothrix; s__
556561	0.459421	0.000418141	0.0485487	25	0.0139482	18	0.00146456	k__Archaea; p__Crenarchaeota; c__Thaumarchaeota; o__Nitrososphaerales; f__Nitrososphaeraceae; g__Candidatus Nitrososphaera; s__SCA1170
4308732	0.459002	0.000423923	0.0485487	99	0.0552347	93	0.00756688	k__Bacteria; p__Proteobacteria; c__Alphaproteobacteria; o__Sphingomonadales; f__Sphingomonadaceae; g__Sphingomonas; s__
				37558	20.9546	13219	1.07555
